# Supplementary material for: Viral Inactivation by Light-Emitting Diodes: Action Spectra Reveal Genomic Damage as the Primary Mechanism
Source: Viruses. 2025 Jul 30;17(8):1065. doi: 10.3390/v17081065 (PMC12390714; doi:10.3390/v17081065)
Supplement: Supplementary file 1 [file viruses-17-01065-s001.zip]

Archive with 1 entries (1 files):
- viruses-3699813-supplementary.pdf
